# Supplementary material for: Launching Plasmons in a Two-Dimensional Material Traversed by a Fast Charged Particle
Source: Materials (Basel). 2023 Jan 29;16(3):1150. doi: 10.3390/ma16031150 (PMC9921502; doi:10.3390/ma16031150)
Supplement: Supplementary file 1 [file materials-16-01150-s001.zip]

Archive with 2 entries (2 files):
- S1_Dissipative charge density_nu-1.mp4
- S2_Dissipative induced potential_nu-1.mp4
